# Supplementary material for: The Tumor Cell Proliferation Inhibitory Activity of the Human Herpes Virus Type 6 U94 Protein Relies on a Stable Tridimensional Conformation
Source: Microorganisms. 2026 Jan 22;14(1):255. doi: 10.3390/microorganisms14010255 (PMC12844075; doi:10.3390/microorganisms14010255)
Supplement: Supplementary file 1 [file microorganisms-14-00255-s001.zip]

Archive with 1 entries (1 files):
- microorganisms-4079906-supplementary.pdf
